# Supplementary material for: Research on the Clinical Practical Use of Pivoxil-Conjugated Antibodies and the Risk of Carnitine Deficiency Using Real-World Data
Source: Children (Basel). 2024 Jan 24;11(2):150. doi: 10.3390/children11020150 (PMC10887142; doi:10.3390/children11020150)
Supplement: Supplementary file 1 [file children-11-00150-s001.zip]

Archive with 1 entries (1 files):
- children-2835318-supplementary.pdf
